# Supplementary material for: Prevalence of Malassezia species on the skin of HIV-seropositive patients
Source: Sci Rep. 2020 Oct 20;10:17779. doi: 10.1038/s41598-020-74133-6 (PMC7576784; doi:10.1038/s41598-020-74133-6)
Supplement: Supplementary file 1 — Supplementary Table. [file 41598_2020_74133_MOESM1_ESM.xls]

## Sheet: Malassezia ID - HIV patients
Patient No	Localization	Growth Rate 0,1 single colony 0,5 less than 10 colonies 1 - scant no of colonies 2 – modarate no of colonies 3 – high number of colonies 4 - confluent growth of colonies	Biochemical test						Species ID based on biochemical tests	Genbank submision no.:	ITS accession no.:	Similarity with ITS of [%]:	Remarks
			T20	T40	T60	T80	CEL	Esculin
123	Chest		-	-	-	-	-	-	M. globosa	KM269140	KC152884.1	M. globosa 99%
123	Back	0.5	-	-	-	-	-	+	M. obtusa	KM269141	JX915741.1	M. sympodialis 99%	biochmical and PCR not matched
124	Scalp	0.5	+	+	+	+	+	-	M. furfur	KM269142	HQ710828.1	M. furfur 99%
124	Chest	1	+	+	+	+	w/+	-	M. furfur	KM370105	HQ710828.1	M. furfur 99%
124	Back	0.1	+	+	+	+	+	-	M. furfur	KM269143	HQ710828.1	M. furfur 99%
124	Face	3	+	+	+	+	+	-	M. furfur	not performed
125	Back	0.1	-	-	-	-	-	-	M. globosa	not performed
126	Chest	0.5	-	-	-	-	-	-	M. globosa	KM370106	AY743630.1	M. globosa 99%
126	Back	0.5	-	-	-	-	-	-	M. globosa	not performed
128	Back	0.1	-	w (-)	w (-)	-	-	-	M. globosa	KM269144	AY743630.1	M. globosa 99%
130	Scalp	1	+	+	+	+	+	-	M. furfur	KM269145	KC152898.1	M. furfur 99%
130	Back	1	+	+	+	+	-	+	M. sympodialis	sequencing error
132	Chest	2	+	+	+	+	-	+	M. sympodialis	1755924	JX915741.2	M. sympodialis 100%
132	Back	2	+	+	+	+	-	+	M. sympodialis	KM370107	JX915741.1	M. sympodialis 99%
132	Face	0.1	+	+	+	?	-	+	M. sympodialis	KM370108	JX915741.1	M. sympodialis 99%
134	Chest	0.5	+	+	+	+	-	-	M. dermatis	KM370109	AB070360.1	M. dermatis 99%
135	Chest	0.5	+	+	+	+	-	+	M. sympodialis	KM269147	JX915741.1	M. sympodialis 99%
135	Back	1	+	+	+	+	-	+	M. sympodialis	KM269148	JX915741.1	M. sympodialis 100%
137	Chest	0.5	-	-	-	-	-	-	M. globosa	KM269150	AY387136.1	M. globosa 100%
137	Back	0.5	+	+	+	+	-	+	M. sympodialis	1755926	JX915741.1	M. sympodialis 99%
139	Back	1	+	+	+	+	-	+	M. sympodialis	KM370110	JX915741.1	M. sympodialis 99%
141	Back	1	+	+	+	+	-	+	M. sympodialis	KM269151	KC152893.1	M. sympodialis 100%
143	Scalp	0.1	+	+	+	+	-	+/-	M. sympodialis	KM269152	JX915741.1	M. sympodialis 100%
143	Chest	0.5	W	+	+	w	-	+	M. sympodialis	KM269153	KC152893.1	M. sympodialis 100%
144	Chest	0.1	-	-	-	-	-	-	M. globosa	KM370111	AJ437693.1	M. globosa 98%
144	Back	0.1	+	+	+	-	-	-	M. sloofiae	KM269154	AY387154.1	M. sloofiae 100%
145	Scalp	0.1	-	+ (w)	?	-	-	-	M. globosa	1755927	KC152884.1	M. globosa 98%
145	Back	1	+	+	+	+	-	-	M. dermatis	not performed
146	Chest	?	-	+ (w)	-	-	-	-	M. globosa	KM269155	KC152884.1	M. globosa 99%
147	Scalp	0.5	+	+	+	+	-	+	M. sympodialis	not performed
147	Face	0.5	+	+	+	+	-	+	M. sympodialis	sequencing error
148	Scalp	0.1	+	+	+	+	-	+	M. sympodialis	KM269156	JX915741.1	M. sympodialis 100%
148	Chest	3	+	+	+	+	-	+	M. sympodialis	KM269157	JX915741.1	M. sympodialis 100%
148	Back	4	+	+	+	X	X	+	M. sympodialis	KM269158	JX915741.1	M. sympodialis 99%
149	Chest	0.5	-	-	-	-	-	-	M. globosa	1755928	AY743630.1	M. globosa 99%
150	Scalp	2	+	+	+	+	+	-	M. furfur	KM370113	HQ710828.1	M. furfur 99%
150	Chest	1	+	+	+	+	+	-	M. furfur	KM269159	HQ710828.1	M. furfur 99%
150	Back	3	+	+	+	+	+	+/-	M. furfur	KM370114	HQ710828.1	M. furfur 99%
150	Back II	4	+	+	+	+	-	+	M. sympodialis	1755929	HQ710828.1	M. furfur 99%	biochmical and PCR not matched
150	Face	3	+	+	+	+	+	+/-	M. furfur	not performed
151	Chest	0.1	+	+	+	+	-	+	M. sympodialis	KM370115	KC152893.1	M. sympodialis 100%
151	Back I	0.5	+	+	+	+	-	+	M. sympodialis	KM269161	KC152893.1	M. sympodialis 99%
151	Face	0.1	-	w	-	-	-	-	M. globosa	1755930	AJ437693.1	M. globosa 99%
152	Chest	0.5	+	+	+	+	-	+	M. sympodialis	KM370116	JX915741.1	M. sympodialis 99%
152	Back	0.5	+	+	+	+	-	+	M. sympodialis	KM370117	JX915741.1	M. sympodialis 99%
152	Face	0.5	+	+	+	+	+	-	M. furfur	sequencing error
153	Back	0.5	+	+	+	+	-		M. sympodialis	KM269162	JX915741.1	M. sympodialis 100%
153	Face	0.1	w	+	+	X	-	-	M. restricta	sequencing error			Catalase „-”
155	Scalp	2	+	+	+	+	-	+	M. sympodialis	KM370118	KC152893.1	M. sympodialis 100%
155	Chest	0.1	-	w	-	-	-	-	M. globosa	1755931	AJ437693.1	M. globosa 99%
159	Chest	3								not performed
159	Back	3								not performed
159	Face	0.5	+	+	+	+	-	+	M. sympodialis	KM269163	AB363790.1	M. sympodialis 100%
160	Scalp	0.5	-	-	-	-	-	-	M. globosa	KM269164	JQ088224.1	M. globosa 99%
160	Chest	1	-	w	-	-	-	-	M. globosa	KM370119	JQ088224.1	M. globosa 100%
160	Back I	2	-	-	-	-	-	-	M. globosa	KM269165	JQ088224.1	M. globosa 100%
160	Back II		-	-	-	-	-	-	M. globosa	KM269166	JQ088224.1	M. globosa 99%
160	Face	1	-	+	-	-	-	-	M. globosa	KM269167	JQ088224.1	M. globosa 99%
163	Scalp	0.1	+	+	+	+	-	+	M. sympodialis	not performed
163	Chest	0.5	+	+	+	+	-	+	M. sympodialis	KM269169	JX915741.1	M. sympodialis 100%
163	Back	2	+	+	+	X	X	+	M. sympodialis	KM269170	JX915741.1	M. sympodialis 100%
164	Face	0.1	+	+	+	+	+	-	M. furfur	KM370120	KC141971.1	M. furfur 100%
166	Chest	0.5	+	+	+	+	-	+	M. sympodialis	KM370121	KC152893.1	M. sympodialis 99%
166	Back	0.5	?	+	+	+	-	+	M. sympodialis	KM269172	JX915741.1	M. sympodialis 100%
168	Scalp	0.5	+	+	+	+	-	+	M. sympodialis	KM269173	JX915741.1	M. sympodialis 99%
168	Chest	0.1	-	w	-	-	-	-	M. globosa	KM370122	HQ710828.1	M. furfur 99%	biochmical and PCR not matched
168	Back	1	+	+	+	+	-	+	M. sympodialis	KM269174	JX915741.1	M. sympodialis 99%
168	Face	0.5	+	+	+	+	-	+	M. sympodialis	KM269175	JX915741.1	M. sympodialis 99%
169	Back	1	-	w	-	-	-	-	M. globosa	KM269176	AY387136.1	M. globosa 99%
169	Face	0.1	+	+	+	+	-	-	M. globosa	1755932	AJ437693.1	M. globosa 98%
170	Face	0.1	-	-	-	-	-	-	M. restricta	sequencing error			Catalase „-”
171	Chest	1	+w	+	+	+	-	+	M. sympodialis	KM269177	KC152893.1	M. sympodialis 100%
171	Back	3	+w	+	+	+	-	+	M. sympodialis	KM370123	KC152893.1	M. sympodialis 99%
